# Supplementary material for: Resurrection and typification of Elatine campylosperma (Elatinaceae), a long-forgotten waterwort species
Source: PeerJ. 2018 May 29;6:e4913. doi: 10.7717/peerj.4913 (PMC5983001; doi:10.7717/peerj.4913)
Supplement: Supplemental Information 1 [file peerj-06-4913-s001.xlsx]

## Sheet: Munka1
Group	Length of stems (mm)	Length of internodes (mm)	Length of laminas (mm)	Width of laminas (mm)	Length of petioles (mm)	Length of pedicels (mm)
E. campylosperma from Spain	14.2	2.2	1.9	1.4	1.4	6
E. campylosperma from Spain	14.6	1.7	1.4	1.1	2	5.8
E. campylosperma from Spain	21.4	2.3	1.9	1.4	3.8	8.6
E. campylosperma from Spain	27.7	6.6	2.8	1.7	7.8	5.7
E. campylosperma from Spain	25.9	7.2	1.7	1.4	4.3	6.7
E. campylosperma from Spain	27.9	8.7	2.2	1.5	5.3	7.5
E. campylosperma from Spain	32.8	7.9	3	1.9	4.5	8
E. campylosperma from Spain	26.5	4	1.8	1.3	5.6	7.9
E. campylosperma from Spain	32	7.7	2.1	1.3	6.2	9.1
E. campylosperma from Spain	31.9	10.5	3.3	1.9	10.2	6
E. campylosperma from Spain	28.2	6.6	2.4	1.7	7.9	7.2
E. campylosperma from Spain	27.8	8.3	2.6	1.6	7.1	6.2
E. campylosperma from Spain	30.3	9.2	2.8	1.3	1.6	6
E. campylosperma from Spain	23.7	3.7	3	1.7	1.7	5.5
E. campylosperma from Spain	31.4	7.1	2.7	1.7	3.6	7.3
E. campylosperma from Spain	28.5	8.5	2.3	1.4	6.2	5.3
E. campylosperma from Spain	31.1	10.3	2	1.4	4.4	7.3
E. campylosperma from Spain	33	11	3.2	1.7	1.6	6.7
E. campylosperma from Spain	33.5	8.1	2.4	1.5	6.7	7.6
E. campylosperma from Spain	31.8	11.8	3.1	1.7	1.6	7
E. campylosperma from Spain	30.1	9.4	2.7	1.8	2.6	6.4
E. campylosperma from Spain	28.7	4	1.9	1.4	4.4	7.6
E. campylosperma from Spain	34.4	11.6	2.7	1.7	5.1	5.9
E. campylosperma from Spain	29.2	8.5	2.6	1.6	1.7	9.6
E. campylosperma from Spain	34.4	4.5	3.2	1.6	1.9	8.2
E. campylosperma from Spain	35.8	11	3	1.4	2.6	8
E. campylosperma from Spain	29.3	8.7	2.9	1.8	3.2	8.3
E. campylosperma from Spain	32.1	10.5	2.8	1.5	2.3	10.3
E. campylosperma from Spain	15.6	3.7	3.3	1.8	1.7	6.7
E. campylosperma from Spain	23.4	9.8	2.5	1.8	1.4	3
E. campylosperma from Spain	13.1	5.4	2.4	1.1	1	7.7
E. campylosperma from Spain	12.7	2.4	2.6	1.1	0.8	3.8
E. campylosperma from Spain	23	5.3	3.2	1.8	2.3	4.4
E. campylosperma from Spain	10.5	3.7	3.1	1.3	1	4.5
E. campylosperma from Spain	11.1	2.4	1.9	1.1	0.8	5.2
E. campylosperma from Spain	9.6	3	2.6	1	1.2	4.8
E. campylosperma from Spain	11.9	4.4	3.2	1.4	2.7	7.3
E. campylosperma from Spain	12.8	2.2	2.1	1.2	0.7	5
E. campylosperma from Spain	11.8	3.8	1.9	1.3	1.6	4.2
E. campylosperma from Spain	9.3	3.1	3.2	1.4	2	7.9
E. campylosperma from Spain	12	4.7	3.4	1.7	2.2	5.1
E. campylosperma from Spain	12.5	3.8	2.4	1.3	1	4.5
E. campylosperma from Spain	11.8	3.9	2	1.2	0.7	4.5
E. campylosperma from Spain	12.7	5.4	2.5	1	2	6.4
E. campylosperma from Spain	13.7	2.9	3.1	1.4	1.1	6.8
E. campylosperma from Spain	12.6	3.1	3.7	1.2	1.4	3.8
E. campylosperma from Spain	13.8	4.2	2.5	1.1	1	6.1
E. campylosperma from Spain	16	3.7	2.4	0.8	1.1	7.4
E. campylosperma from Spain	20.7	5.5	2.7	1.3	1.1	5.5
E. campylosperma from Spain	11.6	2.7	2.5	1	0.6	5
E. campylosperma from Spain	-	4.7	1.6	1.3	1.4	7.7
E. campylosperma from Spain	-	6	1.8	1.3	2.1	1.8
E. campylosperma from Spain	-	6.1	2.3	1.5	2.4	2.6
E. campylosperma from Spain	-	11.9	2.4	1.6	2.7	4.9
E. campylosperma from Spain	-	11.1	2.3	1.5	5.4	1.4
E. campylosperma from Spain	-	9.5	3	2	2.7	6.3
E. campylosperma from Spain	-	9.9	2.8	2	4.9	7.7
E. campylosperma from Spain	-	8.1	2.7	1.5	2.7	6.8
E. campylosperma from Spain	-	11.2	3	1.8	2.4	5
E. campylosperma from Spain	-	8.5	2.9	1.8	1.8	5.7
E. campylosperma from Spain	-	10.7	2.5	1.5	2.5	7.6
E. campylosperma from Spain	-	8.3	2.4	1.8	3.4	9.2
E. campylosperma from Spain	-	11.1	2.8	1.5	1.7	7
E. campylosperma from Spain	-	7.8	2.8	1.6	1.7	7
E. campylosperma from Spain	-	9.3	2.4	1.6	3	7.5
E. campylosperma from Spain	-	7.8	3.4	1.8	3.4	8.1
E. campylosperma from Spain	-	8.7	3	2	3.1	6.5
E. campylosperma from Spain	-	8.6	3	2	2.3	5.8
E. campylosperma from Spain	-	10.2	2.9	1.5	3.2	6.8
E. campylosperma from Spain	-	8.8	3.5	2	2.3	9.5
E. campylosperma from Spain	-	8.1	2.3	1.8	2.1	5.8
E. campylosperma from Spain	-	9.2	2.9	1.9	1.3	6.9
E. campylosperma from Spain	-	9.5	3.4	2.1	2.2	7
E. campylosperma from Spain	-	7	2.4	1.8	2.2	6.2
E. campylosperma from Spain	-	13.1	3.3	1.7	1.7	2.2
E. campylosperma from Spain	-	10.3	3.6	1.9	3.1	6.2
E. campylosperma from Spain	-	13.4	3.3	1.6	1.8	2.2
E. campylosperma from Spain	-	11.1	2.8	1.3	1.6	6.3
E. campylosperma from Spain	-	5.2	2.6	1.6	1.4	3.3
E. campylosperma from Spain	-	5.3	2.3	1.6	2.1	4.8
E. campylosperma from Spain	-	4.9	2.1	1.1	0.5	3.4
E. campylosperma from Spain	-	2	2	1.1	0.8	3.9
E. campylosperma from Spain	-	3.8	2.6	1.2	1.2	3.6
E. campylosperma from Spain	-	3.3	2.1	1.3	0.7	5.6
E. campylosperma from Spain	-	3.2	2.7	1.3	1.7	8.4
E. campylosperma from Spain	-	2.3	2.9	1.1	1.1	3.4
E. campylosperma from Spain	-	5.6	3.2	1.7	1.7	3.5
E. campylosperma from Spain	-	6	2.9	1.2	1.3	5.4
E. campylosperma from Spain	-	2.3	1.9	1	0.8	3.8
E. campylosperma from Spain	-	5.5	2.9	1.6	1.4	7.1
E. campylosperma from Spain	-	4.8	3.7	1.5	2.2	8.1
E. campylosperma from Spain	-	4.7	3.1	1.1	1.1	4.5
E. campylosperma from Spain	-	3.4	3.9	1.4	2	4.7
E. campylosperma from Spain	-	5	2.7	1.4	1.9	7.2
E. campylosperma from Spain	-	6.9	3.2	1.2	1.2	4.9
E. campylosperma from Spain	-	3.7	3.3	1.2	1.4	5.3
E. campylosperma from Spain	-	3	2.7	1.3	1.5	2.7
E. campylosperma from Spain	-	4.8	2.6	1.4	1.1	0.7
E. campylosperma from Spain	-	4.4	2.7	1.1	0.9	2.6
E. campylosperma from Spain	-	4.4	2.4	1.1	1.4	2.3
E. campylosperma from Spain	-	7.1	1.9	1	0.6	10.4
E. campylosperma from Spain	-	3.5	1.5	1.1	1.2	5.3
E. campylosperma from Spain	-	4.9	2	1.5	2.2	3.2
E. campylosperma from Spain	-	5.4	2.4	1.7	2.5	4.9
E. campylosperma from Spain	-	7.7	2.7	1.7	2	2.8
E. campylosperma from Spain	-	9.6	2.8	1.7	1.2	4.1
E. campylosperma from Spain	-	6.5	3.3	2.2	1.9	3.6
E. campylosperma from Spain	-	5.1	2.6	1.7	2.6	4.5
E. campylosperma from Spain	-	2.8	2.7	1.5	1	3.7
E. campylosperma from Spain	-	5.3	3.2	2	2.3	4.9
E. campylosperma from Spain	-	4.4	2.3	1.4	3.1	3.7
E. campylosperma from Spain	-	6.2	2.6	1.7	3.8	2.1
E. campylosperma from Spain	-	5.7	2.5	1.4	0.9	9.4
E. campylosperma from Spain	-	5.3	1.7	1.3	4.7	4.1
E. campylosperma from Spain	-	5.2	2.1	1.4	6.7	3.6
E. campylosperma from Spain	-	5.5	3.1	2	1.3	3.1
E. campylosperma from Spain	-	6.2	3.1	1.8	2.4	3.3
E. campylosperma from Spain	-	4.7	3.1	1.6	1	7.6
E. campylosperma from Spain	-	5.8	2.7	1.5	3.6	-
E. campylosperma from Spain	-	8.2	3	1.3	1.1	-
E. campylosperma from Spain	-	4.5	3	1.6	1.1	-
E. campylosperma from Spain	-	7.7	3.1	1.8	2	-
E. campylosperma from Spain	-	9.7	3	2.1	1.9	-
E. campylosperma from Spain	-	5.4	2.9	1.7	1.6	-
E. campylosperma from Spain	-	4.3	3.1	1.6	1.4	-
E. campylosperma from Spain	-	2.7	2.3	1.5	1.4	-
E. campylosperma from Spain	-	2.9	2.6	1.5	0.9	-
E. campylosperma from Spain	-	2.8	1.7	1.3	3.1	-
E. campylosperma from Spain	-	5	2.7	1.5	1.7	-
E. campylosperma from Spain	-	3	2.5	1.1	0.6	-
E. campylosperma from Spain	-	4.8	2.2	1.1	1.2	-
E. campylosperma from Spain	-	3.2	1.9	1.1	0.9	-
E. campylosperma from Spain	-	2	2.9	1.3	1.2	-
E. campylosperma from Spain	-	4.9	2.7	1.3	1.3	-
E. campylosperma from Spain	-	2.4	2.2	1.2	1.7	-
E. campylosperma from Spain	-	1.4	2.2	1	1	-
E. campylosperma from Spain	-	3.2	2.3	1.2	0.8	-
E. campylosperma from Spain	-	4	2.2	1.1	2.4	-
E. campylosperma from Spain	-	2.3	2.2	1.1	0.7	-
E. campylosperma from Spain	-	2.3	2	0.8	1	-
E. campylosperma from Spain	-	4.3	3.3	1.8	1.1	-
E. campylosperma from Spain	-	3.5	1.9	1.1	0.8	-
E. campylosperma from Spain	-	3.7	2.9	1.4	1.4	-
E. campylosperma from Spain	-	4.8	2.6	1.4	0.9	-
E. campylosperma from Spain	-	3.1	2.4	1.3	0.5	-
E. campylosperma from Spain	-	3.9	2.5	1.4	1	-
E. campylosperma from Spain	-	-	2.7	1.5	1.3	-
E. campylosperma from Spain	-	-	2.6	1	1.3	-
E. campylosperma from Spain	-	-	2.2	1.2	0.7	-
E. campylosperma from Spain	-	-	2.2	1.2	0.7	-
E. campylosperma from Italy	11	3.3	1.6	0.9	4.6	6.4
E. campylosperma from Italy	10.9	3.8	1.6	1.2	3	6.2
E. campylosperma from Italy	12.9	4.4	1.8	1.2	5.2	8.6
E. campylosperma from Italy	13.1	4.2	1.9	1.1	5	7
E. campylosperma from Italy	13.6	4.4	1.7	1.2	3.6	8.1
E. campylosperma from Italy	12.1	3.8	1.5	1	4.7	6.3
E. campylosperma from Italy	15.7	5.4	1.7	0.8	3.3	6.8
E. campylosperma from Italy	13	3.5	1.7	1.2	3.1	6.9
E. campylosperma from Italy	9.5	3.4	1.6	1.1	3	6.4
E. campylosperma from Italy	14	4	1.8	1.1	2.5	7.1
E. campylosperma from Italy	10	4.7	1.9	1	2.4	6.1
E. campylosperma from Italy	10.6	3.2	1.5	1	2.8	4.6
E. campylosperma from Italy	8	3	1.7	1	2.5	4.5
E. campylosperma from Italy	10.5	3.6	2	1.1	2.3	4.7
E. campylosperma from Italy	11.4	5.3	1.7	1.1	3.3	6.1
E. campylosperma from Italy	10	3.2	1.9	0.9	2.8	5.7
E. campylosperma from Italy	4	4.1	2	1.1	5.4	5.8
E. campylosperma from Italy	9.9	3.7	1.9	1	2.2	6.3
E. campylosperma from Italy	10.7	3.3	1.8	1.2	2.1	3.9
E. campylosperma from Italy	11.5	4.6	2	1.1	2.8	5.4
E. campylosperma from Italy	10.5	3.6	1.8	1	2.1	4
E. campylosperma from Italy	11	3.6	1.6	1	2.6	4
E. campylosperma from Italy	10.7	3.7	2.3	1.2	2.4	5.7
E. campylosperma from Italy	8.3	3.1	2	1	3	5.3
E. campylosperma from Italy	12.4	3.9	1.6	0.9	2.1	6
E. campylosperma from Italy	8.9	3	1.4	0.8	1.9	5.1
E. campylosperma from Italy	8.4	3.6	1.6	0.9	2.2	6.5
E. campylosperma from Italy	10.3	4.1	1.5	1.1	2.5	5.8
E. campylosperma from Italy	7	3.1	1.6	0.9	3.2	3.9
E. campylosperma from Italy	8.4	2.9	1.4	0.9	1.5	6.1
E. campylosperma from Italy	7.3	3	1.8	1.1	3	4.2
E. campylosperma from Italy	10.4	3.2	2.2	1.3	2.9	5.9
E. campylosperma from Italy	8.8	3.2	1.9	1.2	2.4	3.9
E. campylosperma from Italy	9.5	4.9	2	1.1	1.9	3
E. campylosperma from Italy	7.4	3.2	1.7	1	2.6	3.1
E. campylosperma from Italy	8	2.6	1.7	1.1	2.4	3.9
E. campylosperma from Italy	10.1	3.4	1.9	1.1	2.5	4.7
E. campylosperma from Italy	14.1	4.1	2	1.1	2.3	5.4
E. campylosperma from Italy	8.5	3.5	1.4	0.9	2.6	4.9
E. campylosperma from Italy	8.6	3.2	1.8	1	2.9	5.7
E. campylosperma from Italy	9.7	3.3	1.7	0.9	2.6	4.6
E. campylosperma from Italy	9.5	3	1.7	0.9	2.3	4.7
E. campylosperma from Italy	8.9	4.3	1.9	1	2.6	5.1
E. campylosperma from Italy	7.4	3.3	1.7	1.1	2.6	5.3
E. campylosperma from Italy	7.1	2.6	2	1.2	2.4	3.4
E. campylosperma from Italy	7.2	2.9	2.1	1.2	2.7	3.9
E. campylosperma from Italy	7.9	2.6	1.6	0.7	1.9	4.3
E. campylosperma from Italy	12.1	3.4	1.7	1	2.5	7.4
E. campylosperma from Italy	12.2	3.8	2.2	1.3	2	6.1
E. campylosperma from Italy	8.5	3.9	1.9	1	2.2	6.6
E. campylosperma from Italy	-	3.9	1.6	0.8	2.7	1.5
E. campylosperma from Italy	-	3.3	2	1.2	2.8	4.7
E. campylosperma from Italy	-	5.5	2.1	1.1	2.6	6.8
E. campylosperma from Italy	-	4.6	1.7	1.2	3.7	1.7
E. campylosperma from Italy	-	4.7	2.5	1.3	2.8	5.5
E. campylosperma from Italy	-	4.3	2	1.1	2.4	1.5
E. campylosperma from Italy	-	4.9	2	1.3	2.8	2
E. campylosperma from Italy	-	4.9	1.9	1.1	2.4	2.1
E. campylosperma from Italy	-	3.9	1.8	1	2.8	2.6
E. campylosperma from Italy	-	3.9	1.8	1	2.8	3.7
E. campylosperma from Italy	-	3.5	2	1.1	2.1	3.9
E. campylosperma from Italy	-	3.6	1.8	0.9	3.1	1.1
E. campylosperma from Italy	-	3.1	1.9	1.1	2.1	1
E. campylosperma from Italy	-	3.6	2	1.2	2	3.9
E. campylosperma from Italy	-	4.1	2.1	1	3.2	1.8
E. campylosperma from Italy	-	3.7	2.2	1	2.5	2.2
E. campylosperma from Italy	-	4.4	1.8	1.1	2	3.1
E. campylosperma from Italy	-	4.3	1.8	1	2	2.9
E. campylosperma from Italy	-	3.2	1.7	1.1	2.3	2.4
E. campylosperma from Italy	-	3.8	2.2	1.1	2.7	1.5
E. campylosperma from Italy	-	2.7	2	1.1	2.7	1.3
E. campylosperma from Italy	-	2.5	1.9	1.2	2.7	2
E. campylosperma from Italy	-	3.4	2.1	1.2	2.6	3.9
E. campylosperma from Italy	-	2.8	1.9	1	2.5	3.4
E. campylosperma from Italy	-	5.6	1.9	1.1	1.9	2.3
E. campylosperma from Italy	-	3.4	1.7	1	2.1	3.1
E. campylosperma from Italy	-	3.4	1.7	1	2.6	4.1
E. campylosperma from Italy	-	3.4	1.9	1.1	2	1.3
E. campylosperma from Italy	-	2.7	1.6	0.9	2	2
E. campylosperma from Italy	-	2.9	1.5	0.9	1.5	1.7
E. campylosperma from Italy	-	3.2	1.6	1.1	2.9	-
E. campylosperma from Italy	-	4.1	2.1	1.2	2.6	-
E. campylosperma from Italy	-	2.9	1.9	0.9	1.7	-
E. campylosperma from Italy	-	3.5	1.7	1	1.9	-
E. campylosperma from Italy	-	2.9	1.8	1.1	2.9	-
E. campylosperma from Italy	-	2.9	1.6	0.9	2.3	-
E. campylosperma from Italy	-	3.4	1.9	1	2.9	-
E. campylosperma from Italy	-	3.6	1.9	1.1	2.4	-
E. campylosperma from Italy	-	3.2	1.8	0.9	2.5	-
E. campylosperma from Italy	-	3.5	1.8	1	2.4	-
E. campylosperma from Italy	-	3.8	1.7	0.9	3	-
E. campylosperma from Italy	-	3.1	1.9	1.2	2.4	-
E. campylosperma from Italy	-	2.9	1.7	1.2	2.2	-
E. campylosperma from Italy	-	2.6	1.9	1	2.2	-
E. campylosperma from Italy	-	2.6	1.8	1.2	2.6	-
E. campylosperma from Italy	-	2.7	2	1.2	2.7	-
E. campylosperma from Italy	-	3.8	1.9	1	1.7	-
E. campylosperma from Italy	-	4.2	1.6	0.9	2.4	-
E. campylosperma from Italy	-	5.2	2.2	1.2	2.2	-
E. campylosperma from Italy	-	2.9	1.9	0.9	2.6	-
E. campylosperma from Italy	-	2.9	2.2	1.3	2.3	-
E. campylosperma from Italy	-	2.4	2.2	1.4	2.5	-
E. campylosperma from Italy	-	3.7	2.3	1.1	2	-
E. campylosperma from Italy	-	3.2	2.1	1.3	2.4	-
E. campylosperma from Italy	-	3.9	2.7	2.2	2.1	-
E. campylosperma from Italy	-	3.1	1.9	1.3	2.2	-
E. campylosperma from Italy	-	3.9	2.2	1.3	2.9	-
E. campylosperma from Italy	-	3.6	1.9	1.2	2	-
E. campylosperma from Italy	-	0.8	2	1.1	2.5	-
E. campylosperma from Italy	-	5.4	2.1	0.9	1.8	-
E. campylosperma from Italy	-	1.9	2.1	1.1	1.8	-
E. campylosperma from Italy	-	2.6	1.8	1	2.7	-
E. campylosperma from Italy	-	2.2	1.4	1	1.9	-
E. campylosperma from Italy	-	2.2	1.9	1.2	1.7	-
E. campylosperma from Italy	-	1.6	2.2	1.1	2.5	-
E. campylosperma from Italy	-	2.3	2.3	1.1	3	-
E. campylosperma from Italy	-	2.1	1.7	1.3	1.8	-
E. campylosperma from Italy	-	3.1	2	0.9	1.2	-
E. campylosperma from Italy	-	2	2.4	1	2.3	-
E. campylosperma from Italy	-	3.2	2.1	1.9	2	-
E. campylosperma from Italy	-	2.3	2.1	1.1	1.8	-
E. campylosperma from Italy	-	2.9	2	1	2.2	-
E. campylosperma from Italy	-	2.3	2.2	1.2	1.8	-
E. campylosperma from Italy	-	2	2.1	1.1	1.9	-
E. campylosperma from Italy	-	2.6	2.2	1.1	1.9	-
E. campylosperma from Italy	-	1.6	1.8	1	2	-
E. campylosperma from Italy	-	0.9	2	0.9	2	-
E. campylosperma from Italy	-	1.9	1.8	0.9	1.6	-
E. campylosperma from Italy	-	1.1	1.5	1.1	2.4	-
E. campylosperma from Italy	-	2.1	1.3	0.8	1.4	-
E. campylosperma from Italy	-	1.4	1.5	0.9	1.8	-
E. campylosperma from Italy	-	2.5	2.3	1.2	2.5	-
E. campylosperma from Italy	-	1.9	2.1	0.9	2.1	-
E. campylosperma from Italy	-	1	1.9	0.9	1.5	-
E. campylosperma from Italy	-	1.3	2.1	1.2	2.1	-
E. campylosperma from Italy	-	1.5	1.8	0.9	1.7	-
E. campylosperma from Italy	-	1.9	2	1	2.4	-
E. campylosperma from Italy	-	4.5	2	0.9	2	-
E. campylosperma from Italy	-	1.4	2	1	2.5	-
E. campylosperma from Italy	-	2.2	2	0.8	1.7	-
E. campylosperma from Italy	-	1.9	1.5	0.9	2.3	-
E. campylosperma from Italy	-	2.2	1.9	1.2	2.4	-
E. campylosperma from Italy	-	0.9	1.6	0.8	1.5	-
E. campylosperma from Italy	-	1.1	1.9	1.1	2.2	-
E. campylosperma from Italy	-	1.9	1.8	1.1	2.7	-
E. campylosperma from Italy	-	1.3	2.1	1	2.5	-
E. campylosperma from Italy	-	0.8	2.1	0.9	1.7	-
E. campylosperma from Italy	-	3.4	1.7	0.9	1.9	-
E. campylosperma from Italy	-	3	1.9	1.1	1.4	-
E. campylosperma from Italy	-	1.4	1.9	0.9	1.5	-
